# Supplementary material for: A Randomised Controlled Trial Comparing the Effects of Personalised Diet and Physical Activity Intervention Versus Usual Care on Cardiometabolic Risk Factors in Adults with Inactive Inflammatory Bowel Disease
Source: Nutrients. 2026 Feb 27;18(5):785. doi: 10.3390/nu18050785 (PMC12986630; doi:10.3390/nu18050785)
Supplement: Supplementary file 1 [file nutrients-18-00785-s001.zip]

Archive with 1 entries (1 files):
- nutrients-4167343-supplementary.pdf
